# Supplementary material for: Safe-Shields: Basal and Anti-UV Protection of Human Keratinocytes by Redox-Active Cerium Oxide Nanoparticles Prevents UVB-Induced Mutagenesis
Source: Antioxidants (Basel). 2023 Mar 20;12(3):757. doi: 10.3390/antiox12030757 (PMC10045349; doi:10.3390/antiox12030757)
Supplement: Supplementary file 1 [file antioxidants-12-00757-s001.zip]

Archive with 1 entries (1 files):
- antioxidants-2283846-supplementary.pdf
